# Supplementary material for: Utility of Self-Reported Heat Stress Symptoms and NGAL Biomarker to Screen for Chronic Kidney Disease of Unknown Origin (CKDu) in Sri Lanka
Source: Int J Environ Res Public Health. 2021 Oct 6;18(19):10498. doi: 10.3390/ijerph181910498 (PMC8507708; doi:10.3390/ijerph181910498)
Supplement: Supplementary file 1 [file ijerph-18-10498-s001.zip]

Archive with 1 entries (1 files):
- ijerph-1370051-supplementary.pdf
